# Supplementary material for: TaF4: A Novel Two-Dimensional Antiferromagnetic Material with a High Néel Temperature Investigated Using First-Principles Calculations
Source: Materials (Basel). 2024 Jun 6;17(11):2780. doi: 10.3390/ma17112780 (PMC11173987; doi:10.3390/ma17112780)
Supplement: Supplementary file 1 [file materials-17-02780-s001.zip]

Archive with 20 entries (16 files):
- materials-3012524-supplementary/
- materials-3012524-supplementary/Supplementary Materials/
- materials-3012524-supplementary/Supplementary Materials/Supplementary material S1 - Vibration modes of 2D TaF4/
- materials-3012524-supplementary/Supplementary Materials/Supplementary material S1 - Vibration modes of 2D TaF4/01.gif
- materials-3012524-supplementary/Supplementary Materials/Supplementary material S1 - Vibration modes of 2D TaF4/02.gif
- materials-3012524-supplementary/Supplementary Materials/Supplementary material S1 - Vibration modes of 2D TaF4/03.gif
- materials-3012524-supplementary/Supplementary Materials/Supplementary material S1 - Vibration modes of 2D TaF4/04.gif
- materials-3012524-supplementary/Supplementary Materials/Supplementary material S1 - Vibration modes of 2D TaF4/05.gif
- materials-3012524-supplementary/Supplementary Materials/Supplementary material S1 - Vibration modes of 2D TaF4/06.gif
- materials-3012524-supplementary/Supplementary Materials/Supplementary material S1 - Vibration modes of 2D TaF4/07.gif
- materials-3012524-supplementary/Supplementary Materials/Supplementary material S1 - Vibration modes of 2D TaF4/08.gif
- materials-3012524-supplementary/Supplementary Materials/Supplementary material S1 - Vibration modes of 2D TaF4/09.gif
- materials-3012524-supplementary/Supplementary Materials/Supplementary material S1 - Vibration modes of 2D TaF4/10.gif
- materials-3012524-supplementary/Supplementary Materials/Supplementary material S1 - Vibration modes of 2D TaF4/11.gif
- materials-3012524-supplementary/Supplementary Materials/Supplementary material S1 - Vibration modes of 2D TaF4/12.gif
- materials-3012524-supplementary/Supplementary Materials/Supplementary material S1 - Vibration modes of 2D TaF4/13.gif
- materials-3012524-supplementary/Supplementary Materials/Supplementary material S1 - Vibration modes of 2D TaF4/14.gif
- materials-3012524-supplementary/Supplementary Materials/Supplementary material S1 - Vibration modes of 2D TaF4/15.gif
- materials-3012524-supplementary/Supplementary Materials/Supplementary material S2 - Ab-initio molecular dynamics simulations/
- materials-3012524-supplementary/Supplementary Materials/Supplementary material S2 - Ab-initio molecular dynamics simulations/MD_TaF4.mp4
